# Supplementary material for: A Two-Photon Fluorescent Probe for the Visual Detection of Peroxynitrite in Living Cells and Zebrafish
Source: Molecules. 2022 Jul 29;27(15):4858. doi: 10.3390/molecules27154858 (PMC9369896; doi:10.3390/molecules27154858)
Supplement: Supplementary file 1 [file molecules-27-04858-s001.zip]

Archive with 1 entries (1 files):
- molecules-1800475-supplementary.pdf
